# Supplementary material for: Immunotherapy Plus Surgery Improves Survival in Microsatellite Instability-High Colon Cancer with Isolated Peritoneal Metastases
Source: Cancers (Basel). 2025 Oct 30;17(21):3496. doi: 10.3390/cancers17213496 (PMC12609588; doi:10.3390/cancers17213496)
Supplement: Supplementary file 1 [file cancers-17-03496-s001.zip]

Archive with 1 entries (1 files):
- cancers-3866086-supplementary.pdf
